# Supplementary material for: Cooking-Induced Oxidation and Structural Changes in Chicken Protein: Their Impact on In Vitro Gastrointestinal Digestion and Intestinal Flora Fermentation Characteristics
Source: Foods. 2023 Nov 29;12(23):4322. doi: 10.3390/foods12234322 (PMC10706749; doi:10.3390/foods12234322)
Supplement: Supplementary file 1 [file foods-12-04322-s001.zip]

Archive with 1 entries (1 files):
- foods-2731844-supplementary.pdf
